# Supplementary material for: Oxylipins Associated with D3-Creatine Muscle Mass/Weight and Physical Performance among Community-Dwelling Older Men
Source: Int J Mol Sci. 2022 Oct 25;23(21):12857. doi: 10.3390/ijms232112857 (PMC9655465; doi:10.3390/ijms232112857)
Supplement: Supplementary file 1 [file ijms-23-12857-s001.zip]

Archive with 1 entries (1 files):
- ijms-1960277-supplementary.pdf
